# Supplementary material for: Demand-side financing in the form of baby packages in Northern Mozambique: Results from an observational study
Source: PLoS One. 2019 May 9;14(5):e0215282. doi: 10.1371/journal.pone.0215282 (PMC6508657; doi:10.1371/journal.pone.0215282)
Supplement: S2 Table — (XLSX) [file pone.0215282.s002.xlsx]

## Sheet: Confounders
Year	2006	2007	2008	2009	2010	2011	2012	2013	2014
Nr of Health Facilities per District
PEMBA TOWN	13	14	14	13	14	14	14	14	14
ANCUABE	9	9	9	9	9	9	8	8	10
BALAMA	6	7	7	7	7	8	7	7	8
CHIÚRE	8	10	10	10	12	13	12	12	13
IBO	3	3	3	3	5	5	5	4	5
MACOMIA	6	8	7	7	9	9	9	9	9
MECUFI	3	4	3	3	5	5	5	5	5
MELUCO	5	4	4	4	7	7	7	7	7
MOCÍMBOA DA PRAIA	5	3	3	4	6	6	6	6	8
MONTEPUEZ	10	10	9	9	12	12	13	13	13
MUEDA	9	9	8	8	10	10	10	9	10
MUIDUMBE	7	7	7	7	9	9	9	9	9
NAMUNO	9	9	8	8	9	9	9	9	9
NANGADE	4	5	4	4	5	5	5	5	6
PALMA	7	7	7	7	8	8	8	7	8
METUGE	5	4	4	4	7	7	7	7	7
QUISSANGA	6	6	6	6	9	9	7	9	9
Nr of Maternity Beds per District
PEMBA TOWN	na	112	101	104	121	121	121	121	121
ANCUABE	na	29	29	40	39	39	39	39	53
BALAMA	na	38	38	38	33	33	64	66	66
CHIÚRE	na	34	40	52	54	95	92	76	76
IBO	6	6	6	6	11	11	11	28	26
MACOMIA	na	25	28	28	37	33	34	34	37
MECUFI	na	18	19	19	17	18	18	18	18
MELUCO	19	19	19	19	23	23	21	21	21
MOCÍMBOA DA PRAIA	22	22	25	25	25	25	25	25	41
MONTEPUEZ	na	40	40	62	67	60	65	65	65
MUEDA	29	34	34	29	50	44	44	45	47
MUIDUMBE	na	20	20	20	22	22	24	25	25
NAMUNO	na	33	33	33	36	41	41	41	39
NANGADE	na	16	15	15	17	23	24	36	23
PALMA	na	17	17	17	32	32	37	26	26
METUGE	17	17	18	19	19	24	24	24	24
QUISSANGA	na	15	15	17	22	22	23	24	20
Nr of Non - Maternity Beds per District
PEMBA TOWN	na	187	205	205	227	221	221	221	221
ANCUABE	na	32	32	43	39	40	40	40	36
BALAMA	na	19	19	19	35	35	45	41	41
CHIÚRE	na	60	76	74	74	81	72	115	115
IBO	na	9	9	9	13	13	13	19	0
MACOMIA	na	36	36	36	36	36	44	44	52
MECUFI	na	24	21	21	22	21	19	19	19
MELUCO	na	18	18	18	16	17	18	18	18
MOCÍMBOA DA PRAIA	na	67	67	67	53	53	53	53	57
MONTEPUEZ	na	87	87	113	113	94	94	94	102
MUEDA	na	88	88	93	120	120	120	120	120
MUIDUMBE	na	39	32	32	32	32	32	32	32
NAMUNO	na	49	50	50	49	47	47	47	49
NANGADE	na	18	15	15	21	23	23	10	20
PALMA	na	26	26	26	26	26	37	28	28
METUGE	na	16	16	16	25	16	20	20	25
QUISSANGA	na	22	22	22	32	32	32	32	32
Nr of Laboratories per District
PEMBA TOWN	3	3	3	3	3	3	3	3	3
ANCUABE	1	1	1	1	1	2	2	2	2
BALAMA	1	1	1	1	1	1	2	2	2
CHIÚRE	1	1	1	3	3	3	3	3	3
IBO	1	1	1	1	1	1	1	1	1
MACOMIA	1	1	1	1	1	1	1	1	1
MECUFI	1	1	1	1	1	1	1	1	1
MELUCO	1	1	1	1	1	1	1	2	1
MOCÍMBOA DA PRAIA	1	1	1	1	1	1	1	1	1
MONTEPUEZ	1	1	3	1	1	1	1	1	2
MUEDA	1	1	1	1	1	1	1	1	1
MUIDUMBE	1	1	1	1	2	2	1	1	1
NAMUNO	0	0	0	0	3	1	1	1	1
NANGADE	1	1	1	1	1	1	1	1	1
PALMA	1	1	1	1	1	1	1	1	1
METUGE	1	1	1	1	1	1	1	1	1
QUISSANGA	1	1	1	1	1	1	2	2	1
Nr of Technical Health Staff per District
PEMBA TOWN	na	333	349	367	0	343	343	343	343
ANCUABE	na	33	33	36	351	41	52	64	87
BALAMA	na	33	33	33	33	42	95	106	106
CHIÚRE	na	72	55	67	36	83	81	81	81
IBO	na	14	14	14	71	16	16	26	20
MACOMIA	na	43	37	41	16	40	42	46	63
MECUFI	na	23	25	21	37	21	23	23	23
MELUCO	na	25	26	26	21	30	32	39	39
MOCÍMBOA DA PRAIA	na	88	89	90	26	63	63	63	811
MONTEPUEZ	na	162	162	79	63	90	91	91	106
MUEDA	na	39	39	39	84	60	60	96	116
MUIDUMBE	na	28	28	28	41	40	40	53	37
NAMUNO	na	55	37	37	40	41	41	52	59
NANGADE	na	25	25	25	49	30	31	33	35
PALMA	na	26	32	32	26	35	56	48	41
METUGE	na	27	33	36	27	33	38	38	54
QUISSANGA	na	26	26	25	32	26	29	38	43
Nr of Maternities with at least 2 beds per District
PEMBA TOWN	9	9	9	9	9	9	9	9	9
ANCUABE	6	6	6	6	6	6	6	6	7
BALAMA	6	6	6	6	6	6	7	7	7
CHIÚRE	6	6	6	9	9	10	10	10	10
IBO	2	2	2	2	2	2	2	3	2
MACOMIA	5	5	6	6	7	7	7	7	7
MECUFI	3	3	3	3	3	3	3	3	3
MELUCO	4	4	4	4	5	5	5	5	5
MOCÍMBOA DA PRAIA	3	3	4	4	4	4	4	4	5
MONTEPUEZ	6	6	6	7	8	8	9	9	9
MUEDA	6	6	6	5	7	7	7	7	7
MUIDUMBE	5	5	6	6	6	6	7	7	7
NAMUNO	6	6	6	6	6	7	7	7	7
NANGADE	4	4	4	4	4	5	5	5	5
PALMA	4	4	4	4	5	5	5	5	4
METUGE	3	3	3	4	4	5	5	5	5
QUISSANGA	3	3	3	3	5	5	5	5	5
Nr of health facilities with possibility of C Section
PEMBA TOWN	1	1	1	1	1	1	1	1	1
ANCUABE	0	0	0	0	0	0	0	0	0
BALAMA	0	0	0	0	0	0	0	0	0
CHIÚRE	0	0	0	0	0	0	0	0	1
IBO	0	0	0	0	0	0	0	0	0
MACOMIA	0	0	0	0	0	0	0	0	0
MECUFI	0	0	0	0	0	0	0	0	0
MELUCO	0	0	0	0	0	0	0	0	0
MOCÍMBOA DA PRAIA	1	1	1	1	1	1	1	1	1
MONTEPUEZ	1	1	1	1	1	1	1	1	1
MUEDA	1	1	1	1	1	1	1	1	1
MUIDUMBE	0	0	0	0	0	0	0	0	0
NAMUNO	0	0	0	0	0	0	0	0	0
NANGADE	0	0	0	0	0	0	0	0	0
PALMA	0	0	0	0	0	0	0	0	1
METUGE	0	0	0	0	0	0	0	0	0
QUISSANGA	0	0	0	0	0	0	0	0	0
